# Supplementary material for: Antimicrobial Ionic Liquids: Ante-Mortem Mechanisms of Pathogenic EPEC and MRSA Examined by FTIR Spectroscopy
Source: Int J Mol Sci. 2024 Apr 26;25(9):4705. doi: 10.3390/ijms25094705 (PMC11083031; doi:10.3390/ijms25094705)
Supplement: Supplementary file 1 [file ijms-25-04705-s001.zip]

Archive with 1 entries (1 files):
- ijms-2942559-supplementary.pdf
